# Supplementary material for: Aerobic exercise training and gut microbiome-associated metabolic shifts in women with overweight: a multi-omic study
Source: Sci Rep. 2023 Jul 11;13:11228. doi: 10.1038/s41598-023-38357-6 (PMC10336137; doi:10.1038/s41598-023-38357-6)
Supplement: Supplementary file 1 — Supplementary Information. [file 41598_2023_38357_MOESM1_ESM.zip]

Archive with 3 entries (3 files):
- suomiliikunta_supplements_rev.pdf
- Supplementary_Table_S1.csv
- Supplementary_Table_S2.csv
