# Supplementary material for: Aerobic exercise training and gut microbiome-associated metabolic shifts in women with overweight: a multi-omic study
Source: Sci Rep. 2023 Jul 11;13:11228. doi: 10.1038/s41598-023-38357-6 (PMC10336137; doi:10.1038/s41598-023-38357-6)
Supplement: Supplementary file 1 — Supplementary Information. [file 41598_2023_38357_MOESM1_ESM.zip › Supplementary_Table_S1.csv]

Supplemental files: Hintikka, J et al. Aerobic exercise training and gut microbiome-associated metabolic shifts in women with overweight: A multi-omic study. 2023.
Table S1. List of identified metabolites in serum, their chromatographic and mass spectrometric details and level of identification, as per ACS guidelines[1]
[1] Schymanski, E., Jeon, J., Gulde, R., Fenner, K., Ruff, M., Singer, H.P., and Hollender, J. Identifying Small Molecules via High Resolution Mass Spectrometry: Communicating Confidence. Environmental Science & Technology 48 (4), 2097-2098 (2014). DOI: 10.1021/es5002105
			RP Pos			RP Neg			HILIC Pos			HILIC Neg			O-PLS-DA
Metabolite name	Detected in serum and feces	Level of identification	Retention time	m/z	Adduct	Retention time	m/z	Adduct	Retention time	m/z	Adduct	Retention time	m/z	Adduct	p[1]	p(corr)[1]	Loading (t1)	OrthoLoading (to1)	VIP
[Hexose sugar 1]		4										5.224	225.06128	[M+FA-H]-	0.054052	0.018135	0.0060846	-0.077515	0.067608268
[Hexose sugar 2]		4										5.227	179.05566	[M-H]-	0.562	0.18856	0.063265	0.0063641	0.702955735
1-methylhistidine		3							6.988	170.09233	[M+H]+				0.55119	0.18493	0.062047	0.029715	0.689429525
1-Methylnicotinamide	TRUE	3							2.29	137.07118	[M+H-H2O]+				0.041684	0.013986	0.0046924	-0.024422	0.052139132
2,3-Dihydroxybenzoic acid		3										0.5	153.01852	[M-H]-	0.13517	0.045352	0.015216	-0.029443	0.16907273
2-Aminoisobutyric acid	TRUE	3							5.497	104.07089	[M+H]+				0.82045	0.27527	0.092359	0.10721	1.026232942
2-hydroxy-butanoic acid		3										1.077	103.03898	[M-H]-	1.409	0.47274	0.15861	0.0051482	1.762402596
2-Methylquinolin-8-ol		2							1.729	160.07582	[M-NH3+H]+				-0.7421	-0.24899	-0.083539	-0.053732	0.928228879
2-Octenoylcarnitine		3							1.004	286.20096	[M+H]+				0.71107	0.23857	0.080045	0.04906	0.88941113
3-(2-hydroxyphenyl)propionic acid	TRUE	3				4.672	165.05492	[M-H]-							-0.6869	-0.23046	-0.077324	0.074493	0.859178382
3-Indoleacetic Acid	TRUE	3	5.283	176.07082	[M+H]+										-0.15294	-0.051315	-0.017217	0.080078	0.19130321
Acetylcarnitine		3							3.118	204.12263	[M+H]+				0.92082	0.30895	0.10366	0.06905	1.15176804
Adenosine	TRUE	3							1.432	268.10352	[M+H]+				-0.97422	-0.32686	-0.10967	-0.057469	1.218562531
Alanine	TRUE	1							5.765	90.05544	[M+H]+				0.82842	0.27795	0.093255	0.059428	1.036195138
Allantoin	TRUE	3										2.008	157.03604	[M-H]-	-0.10833	-0.036346	-0.012195	0.19241	0.135499497
Arginine	TRUE	1							7.056	175.11891	[M+H]+	7.036	173.10318	[M-H]-	-0.35601	-0.11945	-0.040076	-0.038884	0.445298686
Asparagine	TRUE	1							6.356	133.06079	[M+H]+	6.333	131.04527	[M-H]-	1.2209	0.40964	0.13744	-0.026128	1.527141961
Bilirubin		3	11.798	585.27002	[M+H]+	11.792	583.2569	[M-H]-							0.15053	0.050504	0.016945	-0.091174	0.188280996
Butyrylcarnitine		3							1.669	232.15436	[M+H]+				-0.24282	-0.08147	-0.027335	0.13941	0.303724187
Caffeine	TRUE	1	3.789	195.08781	[M+H]+										-1.7349	-0.58207	-0.19529	0.067332	2.169970443
Carnitine	TRUE	3							5.552	162.11252	[M+H]+				0.22175	0.074401	0.024963	0.16883	0.27736824
Catechol O-sulfate		3				2.043	188.98566	[M-H]-							-0.31507	-0.10571	-0.035467	0.15837	0.394087345
Chenodeoxycholic acid glycine conjugate		3	9.202	472.30304	[M+Na]+	9.199	448.30737	[M-H]-							-0.39627	-0.13295	-0.044608	0.13553	0.495653042
Choline cation	TRUE	3							1.528	104.10741	[M]+				0.097231	0.032622	0.010945	0.1791	0.121617662
Citrulline	TRUE	3							6.478	176.10278	[M+H]+	6.456	174.08809	[M-H]-	0.27968	0.093837	0.031484	0.073826	0.349826315
CMPF		3	7.779	263.0889	[M+Na]+	7.774	239.09256	[M-H]-							0.64711	0.21711	0.072845	0.16129	0.809409639
Cortisol		3				6.97	407.20795	[M-H]-							-1.0253	-0.344	-0.11542	0.043892	1.282439687
Cotinine		3							0.563	177.10211	[M+H]+				1.1231	0.37682	0.12643	-0.067916	1.404811201
Creatine	TRUE	3							5.697	132.07669	[M+H]+	5.671	130.06123	[M-H]-	-0.039411	-0.013223	-0.0044365	0.098677	0.049295328
Creatinine	TRUE	3							1.3	114.06643	[M+H]+				0.10537	0.035353	0.011861	0.05863	0.131796469
Cyclohexylalanine		3	3.9	154.12262	[M+H-H2O]+										0.32227	0.10813	0.036278	-0.039848	0.40309828
Cystine		3							7.801	241.03098	[M+H]+				-0.38156	-0.12802	-0.042953	-0.22828	0.477264297
Decanoylcarnitine		3	7.405	316.2482	[M+H]+										-0.19569	-0.065655	-0.022028	0.030436	0.244765345
Deoxycarnitine	TRUE	3							3.398	146.11777	[M+H]+				1.0144	0.34035	0.11419	0.215	1.268838298
Docosahexaenoic acid (DHA, 22:6)		1	10.87	351.22934	[M+Na]+	10.87	327.23355	[M-H]-							2.2497	0.75482	0.25325	0.048364	2.813997987
Ethanolamine		3							4.044	62.06064	[M+H]+				0.2976	0.099849	0.033501	0.22816	0.372242044
Furan fatty acid 268.131		3				8.805	267.12427	[M-H]-							1.0933	0.36681	0.12307	0.16594	1.367477498
Gamma-Aminobutyric acid		3							4.837	104.07088	[M+H]+				-0.053192	-0.017847	-0.0059878	0.17217	0.066533235
Glutamic Acid	TRUE	1	0.53	148.0602	[M+H]+										0.25553	0.085734	0.028765	-0.11411	0.319619457
Glutamine	TRUE	1							6.244	147.07652	[M+H]+	6.221	145.06055	[M-H]-	0.51094	0.17143	0.057517	-0.021853	0.639090723
Glycerophosphocholine	TRUE	1							6.305	258.1102	[M+H]+				0.75988	0.25495	0.08554	0.099246	0.950469788
Glycine	TRUE	1							6.041	76.03988	[M+H]+				0.34235	0.11486	0.038538	0.030967	0.428210814
Glycocholic Acid		3	8.72	466.31619	[M+H]+	8.714	464.30231	[M-H]-							-0.35768	-0.12001	-0.040264	0.097244	0.447386108
Hexanoylcarnitine		3	4.284	260.18558	[M+H]+										-0.25683	-0.08617	-0.028911	0.06818	0.321245296
Hippuric acid	TRUE	3	3.531	180.06561	[M+H]+										-0.41017	-0.13762	-0.046173	0.13613	0.513040952
Histidine	TRUE	1							6.913	156.07701	[M+H]+	6.888	154.06165	[M-H]-	0.71922	0.24131	0.080962	0.060528	0.899603832
Homoarginine		3							6.941	189.1342	[M+H]+				-0.37214	-0.12486	-0.041892	-0.022499	0.465475053
Hydroxyisovaleric acid	TRUE	3										0.799	117.05467	[M-H]-	0.46782	0.15696	0.052662	0.16636	0.585149915
Hypoxanthine	TRUE	3							1.482	137.04558	[M+H]+	1.465	135.03032	[M-H]-	0.3235	0.10854	0.036417	0.05151	0.404638479
Indole-3-methyl acetate	TRUE	3	6.024	190.0863	[M+H]+										-0.3415	-0.11458	-0.038443	-0.04564	0.427157933
Indolelactic acid	TRUE	3	4.818	206.08051	[M+H]+	4.81	204.0658	[M-H]-							0.0012354	0.00041449	0.00013907	0.18368	0.001545217
Indoxyl sulfate		3				2.597	212.00125	[M-H]-							-0.088662	-0.029748	-0.0099807	0.13339	0.11089981
Inosine	TRUE	1										2.641	267.07397	[M-H]-	-1.2535	-0.42056	-0.1411	-0.053768	1.56786619
Isoleucine	TRUE	1							4.225	132.10193	[M+H]+				0.67055	0.22498	0.075484	0.18046	0.838736012
Isoleucylvaline		3	2.62	231.17027	[M+H]+				2.967	231.17029	[M+H]+				-0.93012	-0.31207	-0.1047	0.019458	1.163409089
Isovalerylcarnitine		3							1.358	246.1694	[M+H]+				0.77467	0.25991	0.087205	0.14731	0.96896314
Kynurenine		3	1.918	209.09172	[M+H]+										-0.15976	-0.053602	-0.017984	0.13383	0.199830344
Lactic acid		3										1.537	89.02299	[M-H]-	1.3512	0.45335	0.15211	0.028277	1.690097214
Lauroyl carnitine		3							0.683	344.27887	[M+H]+				-0.15337	-0.051457	-0.017265	0.057063	0.191833221
Leucine	TRUE	1	1.447	132.10168	[M+H]+										0.30261	0.10153	0.034065	0.10824	0.378504362
Lysine	TRUE	1							7.195	147.11285	[M+H]+				0.65191	0.21873	0.073386	-0.028893	0.815419126
LysoPC(0:0/16:0)	TRUE	1	10.45	496.34018	[M+H]+	10.452	540.33105	[M-H]-							0.23069	0.077399	0.025969	0.081786	0.288547256
LysoPC(0:0/17:0)		3	10.623	510.35541	[M+H]+										0.78166	0.26226	0.087991	0.15541	0.977705282
LysoPC(0:0/18:0)	TRUE	1	11.113	524.37109	[M+H]+										1.1392	0.38222	0.12824	0.18358	1.424938905
LysoPC(0:0/18:1)	TRUE	3	10.573	522.35614	[M+H]+										1.1198	0.37571	0.12606	0.061927	1.400660061
LysoPC(0:0/18:2)		3	10.145	520.33978	[M+H]+	10.146	564.3316	[M-H]-							0.77439	0.25982	0.087173	-0.018446	0.968613727
LysoPC(0:0/18:2) 2		3	10.272	520.34021	[M+H]+	10.274	564.33118	[M-H]-							0.57881	0.1942	0.065156	-0.0044306	0.723977748
LysoPC(0:0/20:4)		3	10.26	544.33997	[M+H]+	10.261	588.33142	[M+FA-H]-							0.87999	0.29525	0.099061	0.088574	1.100701297
LysoPC(14:0/0:0)		3	9.735	468.30859	[M+H]+	9.735	512.2998	[M-H]-							0.27623	0.092679	0.031095	0.098672	0.345508647
LysoPC(15:0)		1	10.193	482.3237	[M+H]+	10.194	526.31573	[M-H]-							0.74138	0.24874	0.083457	0.13166	0.927324276
LysoPC(15:1/0:0)		3							1.159	480.34375	[M+H]+				0.19754	0.066276	0.022237	0.13745	0.247080687
LysoPC(16:0/0:0)		1	10.32	496.33987	[M+H]+	10.322	540.33142	[M-H]-							1.0065	0.33768	0.1133	0.14348	1.258881996
LysoPC(16:1/0:0)		1	10.072	494.32376	[M+H]+	10.073	538.31573	[M-H]-							1.4634	0.49099	0.16473	0.16232	1.830413848
LysoPC(18:0/0:0)		1	10.778	524.37061	[M+H]+	10.779	568.36292	[M-H]-							0.68777	0.23076	0.077423	0.19794	0.860275473
LysoPC(22:6/0:0)		3	10.25	568.34009	[M+H]+	10.249	612.33136	[M-H]-							1.2628	0.4237	0.14216	0.063897	1.579560419
LysoPC(O-18:1/0:0)		3	10.836	508.3765	[M+H]+										1.2444	0.41751	0.14008	0.11228	1.556500696
LysoPE(0:0/22:6)		3	10.254	526.29291	[M+H]+	10.253	524.27887	[M-H2O-H]-							0.88955	0.29846	0.10014	0.073008	1.112662841
LysoPE(18:1/0:0)	TRUE	3				10.567	478.29419	[M-H]-							0.67474	0.22639	0.075956	0.012518	0.843972434
LysoPE(18:2/0:0)		3	10.276	478.293	[M+H]+	10.276	476.27869	[M-H]-							0.060923	0.020441	0.0068582	-0.014874	0.076203616
LysoPE(20:4/0:0)		3	10.267	502.29318	[M+H]+	10.266	500.27905	[M-H2O-H]-							0.46249	0.15517	0.052063	0.14285	0.578485951
Methionine		1	0.682	150.05867	[M+H]+										0.99934	0.33529	0.1125	0.13695	1.249985945
Myristoylcarnitine		3	8.963	372.31064	[M+H]+										0.67554	0.22665	0.076046	0.12111	0.844973747
N(6)-Methyllysine		3							6.906	161.12833	[M+H]+				0.52508	0.17617	0.059109	0.17216	0.656781764
N6,N6,N6-Trimethylysine		1							6.86	189.15952	[M+H]+				1.7703	0.59396	0.19928	0.094193	2.214313111
N6-Acetylysine		3							5.78	189.1232	[M+H]+				1.0547	0.35388	0.11873	0.20033	1.319281272
Ne,Ne dimethyllysine		3							6.784	175.14421	[M+H]+				1.3752	0.4614	0.15481	0.21906	1.72012317
N-Methyl-2-pyrrolidone		3							0.522	100.07604	[M+H]+				-0.67176	-0.22539	-0.07562	-0.028091	0.840243804
N-Methylhistidine		3							6.477	170.09241	[M+H]+				1.5172	0.50903	0.17079	0.06906	1.897680412
Octanoylcarnitine		3	6.131	288.2168	[M+H]+										-0.25125	-0.084299	-0.028284	-0.022543	0.314270964
Ornithine	TRUE	1							7.253	133.09686	[M+H]+				0.97241	0.32626	0.10946	0.050273	1.216304945
p-Acetaminobenzoic acid		3				3.523	178.05026	[M-H]-							-0.48924	-0.16415	-0.055074	0.14034	0.611952619
Palmitoylcarnitine		3	9.473	400.34198	[M+H]+										0.3979	0.1335	0.044792	0.12242	0.497702537
Paraxanthine	TRUE	1	3.047	181.07205	[M+H]+										-1.5286	-0.51287	-0.17208	0.04626	1.911997946
PC(16:0/18:2)		3	13.121	758.56897	[M+H]+	13.127	802.56177	[M-H]-							0.78225	0.26246	0.088058	0.086649	0.978446276
PC(16:0/22:6)		3				12.933	850.56158	[M-H]-							0.68961	0.23137	0.077629	0.088344	0.862566723
PC(18:0/20:4)		3				13.855	854.59296	[M-H]-							1.3329	0.44722	0.15005	0.010211	1.667243878
PC(18:1(9Z)/16:0)		3	13.698	760.5835	[M+H]+										0.14498	0.048642	0.01632	-0.028436	0.1813408
PC(18:1/18:1)		3	13.987	786.59912	[M+H]+										-0.99187	-0.33279	-0.11166	0.044172	1.240647659
PC(18:2/18:2)		3				12.808	826.56183	[M-H]-							-0.9179	-0.30797	-0.10333	-0.090715	1.148114624
PC(18:3/18:2)		3				12.674	824.54633	[M-H]-							1.4505	0.48667	0.16328	0.09116	1.814319156
p-Cresol sulfate	TRUE	3				3.668	187.00621	[M-H]-							-0.41228	-0.13833	-0.04641	0.00062419	0.515680969
Phenylacetylglutamine		3	3.641	265.11819	[M+H]+	3.634	263.10382	[M-H]-							-0.072193	-0.024222	-0.0081268	0.12435	0.090299446
Phenylalanine	TRUE	1	2.166	166.08606	[M+H]+										0.95705	0.3211	0.10774	0.1259	1.197086789
Phenylalanylisoleucine		3	4.558	279.17014	[M+H]+										0.71544	0.24004	0.080537	0.10664	0.894878544
Phenylalanylphenylalanine		3	4.826	313.15463	[M+H]+	4.8	311.14072	[M-H]-							-0.20691	-0.069422	-0.023292	0.019332	0.25880701
Pipecolic acid	TRUE	3							3.915	130.08624	[M+H]+				-0.43175	-0.14486	-0.048602	0.0071562	0.540039058
Piperine	TRUE	3	8.37	286.14368	[M+H]+										-0.54383	-0.18246	-0.061219	-0.00011286	0.68023182
Proline		1							5.014	116.07095	[M+H]+				0.1744	0.058514	0.019632	0.15523	0.21814401
Proline betaine	TRUE	1							3.692	144.10178	[M+H]+				0.13327	0.044714	0.015002	0.0586	0.16669423
Propionylcarnitine		3							2.193	218.1387	[M+H]+				-0.21317	-0.071522	-0.023997	0.21523	0.266637376
Serine	TRUE	1							6.289	106.05021	[M+H]+	6.271	104.03413	[M-H]-	1.1529	0.38683	0.12979	0.069919	1.442119404
Taurine	TRUE	1							5.495	126.02192	[M+H]+	5.46	124.00603	[M-H]-	0.6592	0.22117	0.074207	0.065549	0.824538199
Testosterone sulfate	TRUE	3				7.244	367.15848	[M-H]-							0.64017	0.21479	0.072065	-0.043583	0.800737767
Theobromine	TRUE	3	2.715	181.07201	[M+H]+										-1.6457	-0.55216	-0.18526	0.042331	2.058469129
Theophylline		1				2.857	179.05624	[M-H]-							-1.419	-0.47609	-0.15973	0.027913	1.774868391
Threonine	TRUE	3							5.912	120.06535	[M+H]+	5.89	118.04952	[M-H]-	1.0326	0.34645	0.11624	0.041362	1.291573626
Trigonelline		3							4.4	138.0549	[M+H]+				-1.3203	-0.44299	-0.14863	0.14819	1.651483921
Trimethylamine N-oxide		3							1.571	76.07633	[M+H]+				0.37678	0.12641	0.042414	0.09126	0.471274573
Tryptophan	TRUE	1							4.304	205.09697	[M+H]+				-0.46193	-0.15498	-0.051999	0.093121	0.577781322
Tyrosine	TRUE	1							5.249	182.08098	[M+H]+				0.11426	0.038335	0.012862	0.15798	0.142915109
Uric acid		3										4.943	167.02019	[M-H]-	0.47344	0.15885	0.053296	-0.038007	0.592186347
Uridine	TRUE	3										1.546	243.06265	[M-H]-	0.15166	0.050885	0.017073	0.12385	0.189701897
Valine	TRUE	1							3.889	118.08646	[M+H]+				-0.13208	-0.044316	-0.014869	0.19094	0.165212338
Xanthine	TRUE	3										1.812	151.0249	[M-H]-	0.68566	0.23005	0.077185	0.033006	0.857626288
