# Supplementary material for: Aerobic exercise training and gut microbiome-associated metabolic shifts in women with overweight: a multi-omic study
Source: Sci Rep. 2023 Jul 11;13:11228. doi: 10.1038/s41598-023-38357-6 (PMC10336137; doi:10.1038/s41598-023-38357-6)
Supplement: Supplementary file 1 — Supplementary Information. [file 41598_2023_38357_MOESM1_ESM.zip › Supplementary_Table_S2.csv]

Supplemental files: Hintikka, J et al. Aerobic exercise training and gut microbiome-associated metabolic shifts in women with overweight: A multi-omic study. 2023.
Table S2. List of identified metabolites in feces, their chromatographic and mass spectrometric details and level of identification, as per ACS guidelines [1]
[1] Schymanski, E., Jeon, J., Gulde, R., Fenner, K., Ruff, M., Singer, H.P., and Hollender, J. Identifying Small Molecules via High Resolution Mass Spectrometry: Communicating Confidence. Environmental Science & Technology 48 (4), 2097-2098 (2014). DOI: 10.1021/es5002105
			RP Pos			RP Neg			HILIC Pos			HILIC Neg			O-PLS-DA
Metabolite name	Detected in serum and feces	Level of identification	Retention time	m/z	Adduct	Retention time	m/z	Adduct	Retention time	m/z	Adduct	Retention time	m/z	Adduct	p[1]	p(corr)[1]	Loading (t1)	OrthoLoading (to1)	VIP
(-)-Epinephrine		3										2.39	166.0863	[M+H]+	-0.42087	-0.1516	-0.054606	-0.010904	0.675202982
[Bile acid 1]		4	9.146	415.28192	[M-NH3+H]+	9.139	391.28543	[M-H]-							-0.41163	-0.14827	-0.053407	-0.12103	0.660373692
1,7-Dimethyluric acid		3	2.991	195.05193	[M+H]+	2.993	197.06708	[M-H]-							-0.13221	-0.047622	-0.017154	0.045931	0.212103861
1-Methylnicotinamide	TRUE	3										2.242	137.07098	[M+H-H2O]+	0.10098	0.036374	0.013102	-0.042346	0.162005308
25-hydroxy-cholesterol		3	10.552	385.34598	[M+H]+										-0.53374	-0.19225	-0.06925	-0.14314	0.856274854
2-Aminoisobutyric acid	TRUE	3							5.327	104.07094	[M-NH3+H]+				0.94472	0.34029	0.12257	-0.066439	1.515601555
3-(3-Hydroxyphenyl)propionic acid		3										0.552	165.05502	[M-H]-	0.18321	0.065993	0.023771	0.073727	0.293924244
3-Hydroxyanthranilic acid		3										1.212	154.04976	[M+H]+	-0.53133	-0.19139	-0.068937	-0.079805	0.852411054
3-Hydroxybenzaldehyde		3										0.448	121.02847	[M-H]-	-0.57231	-0.20615	-0.074254	-0.16769	0.918151102
3-Hydroxykynurenine		3				3.582	206.04527	[M-H-NH3]-				1.005	206.04559	[M-H-NH3]-	0.29438	0.10604	0.038195	-0.064537	0.472278489
3-Indoleacetic Acid	TRUE	3	5.284	176.07068	[M+H]+										-0.47508	-0.17112	-0.061639	-0.13321	0.762161468
3-Methoxytyramine		3										1.439	168.10184	[M+H]+	0.18703	0.067369	0.024266	-0.051129	0.300052263
3-Methylhistidine		3										6.981	170.0925	[M+H]+	0.39326	0.14165	0.051024	0.028211	0.630908851
3-Phenyllactic acid	TRUE	1				4.756	165.05499	[M-H]-							0.64708	0.23308	0.083955	-0.030712	1.038099977
4-(2-aminoethyl)-phenol		3										1.463	138.09114	[M+H]+	0.26153	0.094203	0.033932	-0.034708	0.419571461
4-acetamidobutanoic acid		3	0.545	146.08141	[M+H]+				0.813	146.0811	[M+H]+				-0.47135	-0.16978	-0.061155	-0.061848	0.756181097
4-Hydroxycyclohexylcarboxylic acid		4	3.112	127.07551	[M+H-H2O]+										-0.89925	-0.32391	-0.11667	-0.091038	1.44265239
4-Pyridoxic acid		3	1.709	184.06088	[M+H]+	1.711	182.04494	[M-H]-	0.878	184.06052	[M+H]+	0.872	182.04518	[M-H]-	-0.092897	-0.033462	-0.012053	-0.12417	0.149034045
5-AVAB		3	0.575	160.13324	[M+H]+				2.137	160.13293	[M+H]+				0.4915	0.17704	0.063769	6.93E-05	0.788505004
5-Hydroxyindoleacetic acid		3	2.881	192.06549	[M+H]+							0.707	190.05054	[M-H]-	-0.54969	-0.198	-0.071319	-0.10468	0.881866341
5-Methylcytidine		3										2.398	258.10797	[M+H]+	-0.77155	-0.27791	-0.1001	0.032319	1.237792869
9-HODE		3				9.723	295.22769	[M-H]-							0.64733	0.23317	0.083988	-0.047777	1.038510091
9-hydroxyoctadecadienoic acid		3				9.638	295.22791	[M-H]-							-0.30152	-0.10861	-0.039121	-0.11351	0.48372966
Adenine		3										1.183	136.06174	[M+NH4]+	-0.099603	-0.035877	-0.012923	-0.06255	0.159793082
Adenosine	TRUE	3	1.614	268.104	[M+H]+				1.417	268.10376	[M+H]+				-0.42181	-0.15194	-0.054728	-0.074185	0.676706709
Adipic acid		3				2.879	145.04979	[M-H]-				0.72	145.04974	[M-H]-	-0.69054	-0.24873	-0.089594	-0.16253	1.107829948
Agmatine		3										6.259	131.12906	[M+H]+	1.0565	0.38054	0.13707	-0.064987	1.694876334
Ala-Leu		3	2.137	203.13911	[M+H]+										-0.30282	-0.10908	-0.03929	-0.17656	0.48581569
Alanine	TRUE	1										5.707	90.05541	[M+H]+	0.25972	0.09355	0.033697	-0.057288	0.416661798
Allantoin	TRUE	3										1.986	157.03596	[M-H]-	-0.88617	-0.3192	-0.11498	-0.1247	1.421670125
Alpha-Linolenic acid		1	10.7	279.23193	[M+H-H2O]+										-0.94574	-0.34066	-0.1227	-0.090392	1.5172389
Aniline		3										1.261	94.06552	[M+H]+	0.44945	0.16189	0.058314	-0.00064778	0.721050956
Anserine		3										7.165	241.12909	[M+H]+	0.95493	0.34397	0.1239	0.021334	1.531986334
Arachidonic acid		3				10.898	303.23328	[M-H]-							-0.54857	-0.19759	-0.071174	-0.11653	0.880061772
Arginine	TRUE	1							7.052	175.11882	[M+H]+	7.032	173.10382	[M-H]-	0.68576	0.24701	0.088974	-0.11647	1.100164308
Asparagine	TRUE	1										6.351	133.06081	[M+H]+	0.74946	0.26996	0.097238	0.0028449	1.202354317
Aspartic Acid		1							6.861	134.04497	[M+H]+	6.837	132.02914	[M-H]-	-0.96196	-0.3465	-0.12481	-0.10286	1.543257907
Asp-Pro		3										6.764	231.09746	[M+H]+	-0.28608	-0.10305	-0.037117	-0.058177	0.458952157
Biotin		3	4.046	245.09552	[M+H]+										-0.023574	-0.0084915	-0.0030586	-0.1285	0.037820198
Cadaverine		3										6.439	103.12322	[M+H]+	0.96503	0.34761	0.12521	0.055008	1.548194762
Caffeic Acid		3				3.764	179.03427	[M-H]-							-0.23165	-0.08344	-0.030055	-0.051221	0.371633042
Caffeine	TRUE	1	3.794	195.08772	[M+H]+										-0.3713	-0.13374	-0.048174	-0.082754	0.595674525
Carnitine	TRUE	3	0.537	162.11261	[M+H]+				4.599	162.11238	[M+H]+				-0.18655	-0.067194	-0.024203	0.025058	0.299274917
Carnosine		3										7.208	227.11343	[M+H]+	0.63665	0.22932	0.082602	-0.061906	1.021379497
Chenodeoxycholic acid		3	9.798	357.27887	[M+H]+	9.792	437.29092	[M-H]-							0.42241	0.15215	0.054805	-0.042258	0.677664434
Cholic acid		3	9.266	373.27414	[M+H]+				0.688	426.32034	[M+CH3OH+H]+				0.10755	0.03874	0.013954	0.010249	0.172545672
Choline cation	TRUE	1										1.508	104.10733	[M]+	1.2328	0.44405	0.15995	0.026988	1.977744346
cis-9-palmitoleic acid		3										0.408	277.21597	[M+CH3OH+H]+	-0.18599	-0.066993	-0.024131	-0.021502	0.29837945
Citrulline	TRUE	3							6.474	176.10291	[M+H]+	6.452	174.08751	[M-H]-	-1.1925	-0.42953	-0.15472	-0.064768	1.913090284
Creatine	TRUE	1										5.692	132.07677	[M+H]+	1.2509	0.45059	0.1623	0.00045914	2.006886873
Creatinine	TRUE	1										1.293	114.06643	[M+H]+	0.73494	0.26473	0.095355	-0.012453	1.179065766
Cytosine		3										2.003	112.05077	[M+H]+	-0.33966	-0.12234	-0.044069	-0.017881	0.544909848
D-(+)-3-Phenyllactic acid		3				4.67	165.05475	[M-H]-				0.754	165.05502	[M-H]-	-0.050538	-0.018204	-0.006557	-0.0092792	0.081077937
D2-Aminoadipic acid		3							6.201	162.07593	[M+H]+				0.18036	0.064964	0.0234	-0.10547	0.289342775
Deoxycarnitine	TRUE	3										3.281	146.11726	[M+H]+	-0.43206	-0.15563	-0.056057	0.019696	0.693147167
Deoxycholic acid		3	9.876	357.27856	[M+H-H2O]+	9.872	391.28519	[M-H]-	0.476	410.32599	[M+Na]+	0.469	437.29132	[M+FA-H]-	-0.64958	-0.23398	-0.084279	-0.12695	1.042112501
D-erythro-C18-Sphingosine		3										0.738	300.28937	[M+H]+	0.39652	0.14282	0.051446	0.077793	0.636126247
Enterolactone		3				6.528	297.11322	[M-H]-							-0.062907	-0.022659	-0.0081619	-0.13825	0.100921623
Ferulic acid		3	4.818	195.06528	[M+H]+										-0.56162	-0.2023	-0.072868	-0.067385	0.90101081
gamma-Glutamylleucine		2	3.213	261.14435	[M+H]+										-1.0003	-0.3603	-0.12978	-0.16032	1.604737341
gamma-Glutamyltyrosine		2	2.338	311.12363	[M+H]+										-1.3543	-0.48783	-0.17572	-0.073604	2.172734669
Glu-Pro		3										6.382	245.11299	[M+H]+	-0.12399	-0.044661	-0.016087	-0.11074	0.198917041
Glutamic Acid	TRUE	1							6.475	148.06026	[M+H]+	6.455	146.0451	[M-H]-	-0.40053	-0.14427	-0.051966	-0.10239	0.642560769
Glutamine	TRUE	1										6.238	147.0762	[M+H]+	0.47491	0.17106	0.061617	0.0086958	0.761896904
Glutaric acid		3										0.9	131.03409	[M-H]-	-0.69035	-0.24867	-0.089569	-0.16595	1.107526356
Glu-Thr		3										6.8	249.10771	[M+H]+	-0.66938	-0.24111	-0.086848	7.55E-05	1.073874782
Glycerophosphocholine	TRUE	1										6.297	258.10898	[M+H]+	1.3789	0.49668	0.1789	-0.074449	2.212152974
Glycine	TRUE	1										6.035	76.03976	[M+H]+	-0.29574	-0.10652	-0.03837	-0.074759	0.47444746
Glycyrrhetinic Acid		3				10.236	469.33173	[M-H]-							-0.55488	-0.19987	-0.071992	-0.027195	0.890185077
Gly-Pro		3										6.194	173.09187	[M+H]+	0.080891	0.029137	0.010495	-0.073333	0.129773194
Gly-Val		3							5.637	175.10776	[M+H]+	5.614	173.09253	[M-H]-	0.17036	0.061363	0.022103	0.024105	0.2733029
Guanine		3	1.808	152.05678	[M+H]+				2.87	152.05656	[M+H]+	2.802	150.04141	[M-H]-	0.36058	0.12988	0.046783	0.04436	0.578473006
Hippuric acid	TRUE	3	3.3	180.06554	[M+H-H2O]+										-0.81789	-0.2946	-0.10612	-0.14657	1.312134332
His-Pro		4										6.775	253.12907	[M+H]+	1.0059	0.36232	0.13051	-0.072959	1.613721653
Histamine		3										5.633	112.08736	[M+H]+	-0.81249	-0.29266	-0.10542	0.004449	1.303477366
Histidine	TRUE	3										6.905	156.07654	[M+H]+	-0.068161	-0.024552	-0.0088435	0.0018537	0.109349727
Homovanillic acid		3										0.681	181.05009	[M-H]-	0.39888	0.14368	0.051752	0.1315	0.639919622
Hydroxyhexadecanoic acid		3				9.669	271.228	[M-H]-							-0.32478	-0.11698	-0.042138	-0.11149	0.52103596
Hydroxyisovaleric acid	TRUE	3										0.798	117.05466	[M-H]-	-0.11108	-0.040012	-0.014413	-0.15301	0.178210824
Hypoxanthine	TRUE	3							1.463	137.04558	[M+H]+	1.449	135.03061	[M-H]-	-0.67228	-0.24216	-0.087224	0.052503	1.078530867
Ile-Leu		3	3.5	245.18597	[M+H]+										-0.29893	-0.10768	-0.038785	-0.16361	0.479576032
Indole-3-methyl acetate	TRUE	3	6.024	190.08629	[M+H]+										-0.13333	-0.048025	-0.017299	-0.12352	0.213897486
Indolelactic acid	TRUE	3	4.82	206.08122	[M+H]+										-0.31029	-0.11176	-0.040258	-0.15179	0.497788568
Inosine	TRUE	1										2.643	269.08752	[M+H]+	0.72372	0.26068	0.093898	0.048589	1.1610561
Isoleucine	TRUE	3	1.333	132.10228	[M+H]+				4.278	132.10184	[M+H]+				-0.63735	-0.22957	-0.082692	-0.076481	1.022489692
Jasmonic acid		1	4.894	211.13292	[M+H]+										-0.8525	-0.30707	-0.11061	-0.15843	1.367653763
Leucine	TRUE	1	1.428	132.10234	[M+H]+				4.14	132.10201	[M+H]+				-0.9108	-0.32807	-0.11817	-0.10849	1.461196095
Leu-Glu		3	2.27	261.14438	[M+H]+										-0.82539	-0.29731	-0.10709	-0.14182	1.324167773
Leu-Leu		3	3.762	245.18594	[M+H]+										-0.33918	-0.12217	-0.044007	-0.16584	0.544141361
Leu-Phe		3										4.269	279.16971	[M+CH3OH+H]+	-0.42686	-0.15375	-0.055382	-0.045256	0.684805396
Leu-Val		3	2.387	231.17026	[M+H]+										-0.51721	-0.1863	-0.067105	-0.16761	0.829753702
Linoleic acid		3	10.94	281.24731	[M+H]+	10.932	279.23288	[M-H]-							0.25076	0.090324	0.032535	-0.06504	0.402293585
Lithocholic acid		3	10.354	359.29443	[M+H]+	10.349	421.29614	[M-H]-							-0.45362	-0.16339	-0.058854	-0.13559	0.727733692
Lysine	TRUE	1										7.189	147.11275	[M+H]+	-0.57276	-0.20631	-0.074312	-0.068755	0.91886854
LysoPC(0:0/16:0)	TRUE	1	10.452	496.33981	[M+H]+										1.12	0.40343	0.14531	0.04448	1.796820114
LysoPC(0:0/18:0)	TRUE	1	10.911	524.37152	[M+H]+										1.1885	0.4281	0.1542	0.034915	1.906696686
LysoPC(0:0/18:1)	TRUE	2	10.572	522.35498	[M+H]+										0.11512	0.041465	0.014936	0.042885	0.1846808
LysoPE(16:0/0:0)		3	10.324	454.29248	[M+NH4]+	10.323	452.27853	[M-H]-							-1.4599	-0.52587	-0.18942	-0.044924	2.342177396
LysoPE(16:0/0:0) 2		3	10.446	452.27841	[M-H]-	10.449	454.29279	[M+H]+							-0.88648	-0.31931	-0.11502	-0.11784	1.422169189
LysoPE(18:1/0:0)	TRUE	3	10.565	480.30829	[M+H]+										-0.65886	-0.23732	-0.085484	-0.052581	1.057009802
Methioninesulfoxide		3										6.197	166.05316	[M+H]+	-0.21795	-0.078507	-0.028278	-0.12578	0.349659435
Methylguanidine		3										1.66	74.07195	[M+H]+	0.38312	0.138	0.049707	-0.048213	0.614632841
Methylimidazoleacetic acid		3										3.616	141.06564	[M+H]+	0.12464	0.044894	0.016171	0.0056552	0.199952587
Methylxanthine		4										0.852	165.04112	[M-H]-	1.1745	0.42306	0.15239	-0.052556	1.884256009
N6,N6,N6-Trimethyl-lysine		1										6.851	189.15952	[M+H]+	-0.7356	-0.26496	-0.09544	-0.078224	1.180112216
N6-Acetyl-lysine		3										5.928	189.12312	[M+H]+	-0.53112	-0.19131	-0.06891	-0.068227	0.85207672
N-a-Acetyl-arginine		3										5.775	217.12907	[M+H]+	-0.54696	-0.19702	-0.070965	-0.042824	0.877484522
N-a-Acetyl-lysine		3										5.774	189.1234	[M+Na]+	-0.62672	-0.22574	-0.081313	-0.086479	1.005442243
N-Acetylgalactosamine		3	0.741	204.08672	[M+H-H2O]+										-0.30193	-0.10876	-0.039174	-0.11387	0.484382552
N-Acetyl-Histidine		3										5.797	198.08711	[M+H]+	-0.57895	-0.20854	-0.075115	-0.036253	0.928802485
N-Acetylleucine		3	4.685	174.11267	[M+H]+	4.642	172.09747	[M-H]-				0.766	172.09731	[M-H]-	-0.053685	-0.019338	-0.0069654	-0.1732	0.086127086
N-Acetylputrescine		3										3.513	131.11787	[M+H]+	0.19627	0.070697	0.025465	0.02137	0.314874288
Niacin (Nicotinic acid)		3							1.396	124.03961	[M+H]+	1.377	122.02374	[M-H]-	0.19112	0.068842	0.024797	-0.02424	0.306613769
Niacinamide		3	0.575	123.05543	[M+H]+										0.20295	0.073101	0.026331	-0.14266	0.32558347
Oleic Acid		3										0.407	281.24902	[M-H]-	0.51031	0.18382	0.06621	0.020796	0.818691403
Ornithine	TRUE	1	0.47	133.09708	[M+H]+							7.246	133.09709	[M+H]+	0.33653	0.12122	0.043663	-0.011786	0.53989654
Pantothenic Acid		3	2.571	220.11787	[M+H]+	2.571	218.10301	[M-H]-	1.084	220.11815	[M+H]+	1.073	218.10306	[M-H]-	-0.28382	-0.10223	-0.036824	-0.10636	0.455334964
Paraxanthine	TRUE	3	3.046	181.07202	[M+H]+										-0.30731	-0.11069	-0.039872	-0.11962	0.493015755
p-Cresol sulfate	TRUE	3				3.672	187.00652	[M-H]-							-0.68375	-0.24629	-0.088713	-0.11477	1.096940061
Petroselinic acid		3	11.219	283.26297	[M+H]+	11.204	281.2485	[M-H]-							0.52765	0.19006	0.06846	-0.053784	0.846505531
Phenylalanine	TRUE	1	2.157	166.08609	[M+H]+	2.154	164.07056	[M-H]-	4.083	166.08615	[M+H]+				-0.78189	-0.28164	-0.10145	-0.13962	1.254383841
p-Hydroxyphenyllactate		3				3.012	181.04999	[M-H]-							-0.6722	-0.24213	-0.087214	-0.14991	1.078408534
Pipecolic acid	TRUE	3	0.766	130.08638	[M+H]+				5.102	130.08643	[M+H]+				0.37801	0.13616	0.049045	-0.11697	0.606440475
Piperidine		3										1.307	86.09692	[M+H]+	0.70548	0.25411	0.091532	-0.00033343	1.13179304
Piperine	TRUE	3										0.411	286.14325	[M+H]+	-0.048505	-0.017472	-0.0062933	0.066363	0.077816174
Proline betaine	TRUE	1										3.616	144.10176	[M+H]+	1.8813	0.67764	0.24409	-0.016906	3.018150209
Pyridoxamine		3										5.414	169.09724	[M+H]+	0.21293	0.076697	0.027626	0.038415	0.341601808
Pyridoxine (Vitamin B6)		3										1.111	170.08122	[M+H]+	-0.46476	-0.16741	-0.0603	-0.069561	0.74561203
Pyroglutamic acid		3										4.21	128.03438	[M-H]-	-0.50935	-0.18347	-0.066085	-0.17794	0.817145171
Pyrrolidine		3										6.627	72.08136	[M+H]+	1.0029	0.36124	0.13012	0.0017733	1.60894086
Riboflavin (Vitamin B2)		3	4.409	377.14526	[M+H]+										0.9721	0.35015	0.12612	-0.022302	1.559536064
Ricinoleic acid		3				9.924	297.24332	[M-H]-							0.52436	0.18887	0.068033	-0.086141	0.841224702
Sarcosine		3										5.759	90.05537	[M+H]+	-0.11981	-0.043155	-0.015545	-0.093392	0.192208412
Serine	TRUE	1							6.284	106.05009	[M+H]+	6.264	104.03422	[M-H]-	-0.23015	-0.0829	-0.02986	-0.061228	0.369225481
Ser-Leu		3	2.063	219.13387	[M+H]+										-0.2247	-0.080937	-0.029153	-0.17162	0.360482947
Spermidine		3										8.069	146.16539	[M+H]+	-0.26331	-0.094845	-0.034163	0.014734	0.422429686
Suberic acid		3				5.039	173.08121	[M-H]-							-0.040992	-0.014765	-0.0053184	-0.1342	0.065762642
Succinic acid		3										1.2	117.01814	[M-H]-	-0.44362	-0.15979	-0.057557	-0.15627	0.711690131
Taurine	TRUE	1							5.482	126.02206	[M+H]+	5.449	124.00628	[M-H]-	1.2654	0.45578	0.16417	0.0028382	2.030006521
Testosterone sulfate	TRUE	3				7.255	367.15854	[M-H]-							0.72915	0.26264	0.094604	0.10481	1.169775799
Theobromine	TRUE	3	2.594	181.07199	[M+H]+										-0.50892	-0.18331	-0.066029	-0.044189	0.816455462
Thiamine (Vitamin B1)		3										3.569	265.11105	[M+H]+	-0.35918	-0.12938	-0.046602	-0.031698	0.576231919
Threonine	TRUE	1							5.906	120.06586	[M+H]+	5.884	118.04965	[M-H]-	0.047737	0.017195	0.0061936	-0.065006	0.076583959
Threoninyl-Leucine		3	2.251	233.14954	[M+H]+										-0.17935	-0.064601	-0.023269	-0.16246	0.287726793
Thymine		3	1.543	127.05012	[M+H]+										-0.73143	-0.26346	-0.094899	-0.16896	1.173425647
Tryptophan	TRUE	1										4.23	205.09683	[M+H]+	0.3309	0.11919	0.042932	-0.040809	0.530859233
Tyrosine	TRUE	1	5.706	182.08145	[M+H]+							5.24	182.08139	[M+H]+	-0.60842	-0.21915	-0.078939	-0.073515	0.976079276
Uridine	TRUE	3										1.527	243.06236	[M-H]-	0.66377	0.23909	0.08612	0.076372	1.064876405
Urocanic acid		3							1.101	137.03499	[M-H]-	1.111	139.05006	[M+H]+	-0.59548	-0.21449	-0.077261	-0.071507	0.955329717
Ursodeoxycholic acid		3	8.796	357.27887	[M+H]+										-0.13569	-0.048875	-0.017605	0.010967	0.217682747
Valine	TRUE	1										4.145	118.08649	[M+H]+	0.33738	0.12152	0.043773	-0.031879	0.541249018
Val-Leu-Glu		3	2.581	360.21249	[M+H]+										0.017481	0.0062968	0.0022681	0.0031394	0.028045327
Val-Phe		3	3.342	265.15454	[M+H]+										0.38782	0.13969	0.050317	-0.12422	0.622175397
Xanthine	TRUE	3	1.136	153.04094	[M+H]+	1.129	151.02525	[M-H]-				1.795	151.02527	[M-H]-	-0.76582	-0.27585	-0.099361	-0.15873	1.228605799
